# Supplementary material for: Spatially-Explicit Estimation of Geographical Representation in Large-Scale Species Distribution Datasets
Source: PLoS One. 2014 Jan 15;9(1):e85306. doi: 10.1371/journal.pone.0085306 (PMC3893194; doi:10.1371/journal.pone.0085306)
Supplement: Appendix S1 — (ZIP) [file pone.0085306.s003.zip]

Archive with 7 entries (7 files):
- Kalwij_ea_AppendixS1.shx
- Kalwij_ea_AppendixS1.dbf
- Kalwij_ea_AppendixS1.prj
- Kalwij_ea_AppendixS1.sbn
- Kalwij_ea_AppendixS1.sbx
- Kalwij_ea_AppendixS1.shp
- Kalwij_ea_AppendixS1.shp.xml
