# Supplementary material for: Spatially-Explicit Estimation of Geographical Representation in Large-Scale Species Distribution Datasets
Source: PLoS One. 2014 Jan 15;9(1):e85306. doi: 10.1371/journal.pone.0085306 (PMC3893194; doi:10.1371/journal.pone.0085306)
Supplement: Appendix S1 — (ZIP) [file pone.0085306.s003.zip › Kalwij_ea_AppendixS1.prj]

PROJCS["Europe_Albers_Equal_Area_Conic",GEOGCS["GCS_European_1950",DATUM["D_European_1950",SPHEROID["International_1924",6378388.0,297.0]],PRIMEM["Greenwich",0.0],UNIT["Degree",0.0174532925199433]],PROJECTION["Albers"],PARAMETER["False_Easting",0.0],PARAMETER["False_Northing",0.0],PARAMETER["Central_Meridian",10.0],PARAMETER["Standard_Parallel_1",43.0],PARAMETER["Standard_Parallel_2",62.0],PARAMETER["Latitude_Of_Origin",30.0],UNIT["Meter",1.0]]
