# Supplementary material for: Spatially-Explicit Estimation of Geographical Representation in Large-Scale Species Distribution Datasets
Source: PLoS One. 2014 Jan 15;9(1):e85306. doi: 10.1371/journal.pone.0085306 (PMC3893194; doi:10.1371/journal.pone.0085306)
Supplement: Appendix S1 — (ZIP) [file pone.0085306.s003.zip › Kalwij_ea_AppendixS1.shp.xml]

<?xml version="1.0"?>
<!--<!DOCTYPE metadata SYSTEM "http://www.esri.com/metadata/esriprof80.dtd">-->
<metadata xml:lang="en"><Esri><CreaDate>20130921</CreaDate><CreaTime>16004600</CreaTime><SyncOnce>TRUE</SyncOnce><ArcGISFormat>1.0</ArcGISFormat><ArcGISstyle>XTools Pro Metadata</ArcGISstyle></Esri><idinfo><citation><citeinfo><onlink Sync="TRUE"></onlink></citeinfo></citation></idinfo><distInfo><distributor><distorTran><onLineSrc><linkage Sync="TRUE">file://</linkage><protocol Sync="TRUE">Local Area Network</protocol></onLineSrc></distorTran></distributor></distInfo><dataqual><lineage><procstep><procdesc Sync="TRUE">Dataset copied.</procdesc><srcused Sync="TRUE">D:\Workspace\SelAFE-23May2012</srcused><procdate Sync="TRUE">20120523</procdate><proctime Sync="TRUE">16203000</proctime></procstep><procstep><procdesc Sync="TRUE">Dataset copied.</procdesc><srcused Sync="TRUE"></srcused><procdate Sync="TRUE">20130319</procdate><proctime Sync="TRUE">16234600</proctime></procstep><procstep><procdesc Sync="TRUE">Dataset copied.</procdesc><srcused Sync="TRUE"></srcused><procdate Sync="TRUE">20130401</procdate><proctime Sync="TRUE">15525500</proctime></procstep></lineage></dataqual></metadata>
